# Supplementary material for: ROS-Mediated Necroptosis Promotes Coxsackievirus B3 Replication and Myocardial Injury
Source: Microorganisms. 2025 Oct 17;13(10):2389. doi: 10.3390/microorganisms13102389 (PMC12566541; doi:10.3390/microorganisms13102389)
Supplement: Supplementary file 1 [file microorganisms-13-02389-s001.zip]

Archive with 2 entries (2 files):
- microorganisms-3797893-Supplementary Table 1.docx
- microorganisms-3797893-Supplementary Table 2.docx
